# Supplementary material for: RAG-seq: NSR-primed and Transposase Tagmentation-mediated Strand-specific Total RNA Sequencing in Single Cells
Source: Genomics Proteomics Bioinformatics. 2024 Oct 10;22(5):qzae072. doi: 10.1093/gpbjnl/qzae072 (PMC11658833; doi:10.1093/gpbjnl/qzae072)
Supplement: qzae072_Supplementary_Data [file qzae072_supplementary_data.zip]

Archive with 13 entries (13 files):
- Figure S8.pdf
- Figure S7.pdf
- Supplementary Table 3.xlsx
- Figure S5.pdf
- Supplementary Table S2.xlsx
- Figure S1.pdf
- supplementary material captions.docx
- Supplementary Table 1.xlsx
- Figure S3.pdf
- Figure S4.pdf
- Figure S2.pdf
- Figure S9.pdf
- Figure S6.pdf
