# Supplementary material for: RAG-seq: NSR-primed and Transposase Tagmentation-mediated Strand-specific Total RNA Sequencing in Single Cells
Source: Genomics Proteomics Bioinformatics. 2024 Oct 10;22(5):qzae072. doi: 10.1093/gpbjnl/qzae072 (PMC11658833; doi:10.1093/gpbjnl/qzae072)
Supplement: qzae072_Supplementary_Data [file qzae072_supplementary_data.zip › Supplementary Table 3.xlsx]

## Sheet: Table S3
Table S3 sgRNA sequence
Target gene	Strand	Sequence (5'-3')
18S	+	TCTGCCCTATCAACTTTCGA
18S	+	CATGGTGACCACGGGTGACG
18S	+	ATCAGGGTTCGATTCCGGAG
18S	+	ACGGCTACCACATCCAAGGA
18S	­	GTGGACTCATTCCAATTACA
18S	+	TCGTAGTTGGATCTTGGGAG
18S	+	AAAATTAGAGTGTTCAAAGC
18S	+	GAGGCCATGATTAAGAGGGA
18S	+	ATTCTTGGACCGGCGCAAGA
28S	-	TGTTCACTCGCCGTTACTGA
28S	-	ACCCGACTCCGGGAAGACCC
28S	+	GGAATGCAGCCCAAAGCGGG
28S	+	CTCCATCTAAGGCTAAATAC
28S	+	CTTGGGAATGCAGCCCAAAG
28S	+	GAGGGCGTGAAACCGTTAAG
28S	+	GCCCGGAGGATTCAACCCGG
28S	+	AGCCTTGAAGCCTAGGGCGC
28S	+	GCCGCAGGTGCAGATCTTGG
28S	+	TTGAAGGCCGAAGTGGAGAA
28S	-	CATGGAACCCTTCTCCACTT
28S	+	TGTGAACAGCAGTTGAACAT
28S	-	GAACCCGACTCCCTTTCGAT
28S	+	ACCGATCCCGGAGAAGCCGG
28S	+	TCTTTTCTTTGTGAAGGGCA
28S	+	CGCGACGCTTTCCAAGGCAC
28S	-	CCTCTCCCCCGGATTTTCAA
28S	-	ATATCCGCAGCAGGTCTCCA
Note: 18S, 18S ribosomal RNA; 28S, 28S ribosomal RNA; +, plus strand; −,minus strand.
