# Supplementary material for: RAG-seq: NSR-primed and Transposase Tagmentation-mediated Strand-specific Total RNA Sequencing in Single Cells
Source: Genomics Proteomics Bioinformatics. 2024 Oct 10;22(5):qzae072. doi: 10.1093/gpbjnl/qzae072 (PMC11658833; doi:10.1093/gpbjnl/qzae072)
Supplement: qzae072_Supplementary_Data [file qzae072_supplementary_data.zip › Supplementary Table S2.xlsx]

## Sheet: Table S2
Table S2 The summary of primer and oligo sequences
Name	Sequence (5'-3')
1st - NSR (not so random sequence underline)	TCCGATCTGANNNNNNN
2nd - NSR (not so random sequence underline)	TCCGATCTGANNNNNNN
P5-oligo dT primer	CCTACACGACGCTCTTCCGATCTCTT30VN
Smart-seq3 oligo-dT primer	/Biotin/ACGAGCATCAGCAGCATACGAT30VN
TSO	/Biotin/AGAGACAGATTGCGCAATGNNNNNNNNrGrGrG
Smart-seq3 forward PCR primer	TCGTCGGCAGCGTCAGATGTGTATAAGAGACAGATTGCGCAATG
Smart-seq3 reverse PCR primer	ACGAGCATCAGCAGCATACGA
Tn5-ME-rev	/Phos/CTG TCTCTTATACACATCT
T7-Tn5-MEB	GATCACTAATACGACTCACTATAGGGTCTCGTGGGCTCGGAGATGTGTATAAGAGACAG
Custom P5	CCTACACGACGCTCTTCCGATCTCT
T7 custom B	GATCACTAATACGACTCACTATAGGGTCTCG
P5 primer	AATGATACGGCGACCACCGAGATCTACACTCTTTCCCTACACGACGCTCTTCCGATCTCT
P7 primer (index sequence underline)	CAAGCAGAAGACGGCATACGAGATNNNNNNNNGTCTCGTGGGCTCGGAGATGT
P5 primer (Smart-seq3)	AATGATACGGCGACCACCGAGATCTACACTCGTCGGCAGCGTCAGATGTG
Note: NSR, not so random; P5, P5 adaptor; VN, V = A or G or C and N = A or G or C or T; TSO, template-switching oligonucleotides; rGrGrG, three riboguanosines modification; ME-rev, mosaic-end reverse oligonucleotides; MEB, ME adaptor B; T7, T7 promoter sequence; B, adaptor B; Biotin, 5'-end Biotin modifications; Phos, 5'-end phosphorylation modifications.
