# Supplementary material for: RAG-seq: NSR-primed and Transposase Tagmentation-mediated Strand-specific Total RNA Sequencing in Single Cells
Source: Genomics Proteomics Bioinformatics. 2024 Oct 10;22(5):qzae072. doi: 10.1093/gpbjnl/qzae072 (PMC11658833; doi:10.1093/gpbjnl/qzae072)
Supplement: qzae072_Supplementary_Data [file qzae072_supplementary_data.zip › Supplementary Table 1.xlsx]

## Sheet: Table S1
Table S1 qPCR primers in this study
Species	Gene	Forward (5'-3')	Reverse (5'-3')	Product size (bp)	Targeting position of mRNA
Human	KMT2C	GTGGAAGATGAGGACAGCATGGATG	CTCAGACACAGATCGCTGAAGAGTTG	156	5' end
Human		GCAACCAGAGAATGTTAACCAGGC	AGCAACATCAGGAGGATAGGGTC	145	middle
Human		CAGCTCCAGTCGGAGAATCCAG	CGCTGAGCTAGCAAGGAATGC	151	3' end
Note: KMT2C, lysine methyltransferase 2C; Forward, forward primers; Reverse, reverse primers; Product size, sequence length of amplicons; bp, base pair.
